# Supplementary material for: The poplar Phi class glutathione transferase: expression, activity and structure of GSTF1
Source: Front Plant Sci. 2014 Dec 23;5:712. doi: 10.3389/fpls.2014.00712 (PMC4274894; doi:10.3389/fpls.2014.00712)
Supplement: Supplementary file 1 [file DataSheet1.ZIP]

Archive with 3 entries (3 files):
- Supplementary_Tables_2and 3.DOCX
- Supplementary_Table_1.DOCX
- Supplementary_Table_1.XLSX
